# Supplementary material for: Climate change-informed dietary modeling in Pacific cod: Experimentally-derived effects of temperature and dietary quality on carbon and nitrogen stable isotope trophic discrimination factors
Source: PLoS One. 2023 Dec 7;18(12):e0295564. doi: 10.1371/journal.pone.0295564 (PMC10703269; doi:10.1371/journal.pone.0295564)
Supplement: S1 File — Mixed-effects statistical model structure, model selection criteria, and post-hoc pairwise comparison results. Results are presented for each set of TDF data (nitrogen, carbon, and lipid-corrected carbon TDFs). (XLSX) [file pone.0295564.s001.xlsx]

## Sheet: Sheet1
Δ15N TDF Mixed Effects Model Comparisons:
Models:
N.mixed1: D15N ~ Diet + (1 | Tank)
N.mixed2: D15N ~ Temp + (1 | Tank)
N.mixed3: D15N ~ Diet + Temp + Diet:Temp + (1 | Tank)
N.mixed4: D15N ~ Diet + Temp + Diet:Temp + (Diet | Tank)
Δ15N TDF Mixed Effects Model ANOVA Results:
Model	npar	AIC	BIC	logLik	deviance	Chisq	Df	Pr(>Chisq)
N.mixed3	10	-200.9	-168.64	110.45	-220.9	35.5675	4	3.551e-07
N.mixed1	4	-172.46	-159.55	90.229	-180.46
N.mixed2	6	-173.33	-153.98	92.666	-185.33	4.8754	2	0.08736
N.mixed4	12	-196.9	-158.19	110.45	-220.9	0	2	1
Δ15N TDF Mixed Effects Model Post-Hoc Pairwise Comparisons:
contrast	estimate	SE	df	t.ratio	p.value
Temp6 high lipid - Temp8 high lipid	-0.18969	0.043	176.1	-4.412	0.0005
Temp6 high lipid - Temp10 high lipid	-0.06673	0.0395	176	-1.691	0.6932
Temp6 high lipid - Temp12 high lipid	0.02972	0.0391	176.1	0.76	0.9948
Temp6 high lipid - Temp6 low lipid	-0.66654	0.0388	25.1	-17.19	<.0001
Temp6 high lipid - Temp8 low lipid	-0.77913	0.0415	29.8	-18.767	<.0001
Temp6 high lipid - Temp10 low lipid	-0.78609	0.0405	27.7	-19.396	<.0001
Temp6 high lipid - Temp12 low lipid	-0.7387	0.0403	28.8	-18.331	<.0001
Temp8 high lipid - Temp10 high lipid	0.12296	0.0422	176.1	2.912	0.0764
Temp8 high lipid - Temp12 high lipid	0.2194	0.0419	176	5.239	<.0001
Temp8 high lipid - Temp6 low lipid	-0.47685	0.0416	32.2	-11.471	<.0001
Temp8 high lipid - Temp8 low lipid	-0.58944	0.0441	36.9	-13.355	<.0001
Temp8 high lipid - Temp10 low lipid	-0.5964	0.0432	34.8	-13.803	<.0001
Temp8 high lipid - Temp12 low lipid	-0.54901	0.043	36.1	-12.77	<.0001
Temp10 high lipid - Temp12 high lipid	0.09645	0.0383	176.1	2.52	0.1939
Temp10 high lipid - Temp6 low lipid	-0.59981	0.0379	23.2	-15.815	<.0001
Temp10 high lipid - Temp8 low lipid	-0.7124	0.0407	27.9	-17.492	<.0001
Temp10 high lipid - Temp10 low lipid	-0.71936	0.0397	25.8	-18.112	<.0001
Temp10 high lipid - Temp12 low lipid	-0.67197	0.0395	26.8	-17.019	<.0001
Temp12 high lipid - Temp6 low lipid	-0.69625	0.0375	22.4	-18.548	<.0001
Temp12 high lipid - Temp8 low lipid	-0.80885	0.0404	27	-20.039	<.0001
Temp12 high lipid - Temp10 low lipid	-0.8158	0.0393	25	-20.734	<.0001
Temp12 high lipid - Temp12 low lipid	-0.76841	0.0391	26	-19.648	<.0001
Temp6 low lipid - Temp8 low lipid	-0.11259	0.0401	178	-2.806	0.1001
Temp6 low lipid - Temp10 low lipid	-0.11955	0.0391	177.9	-3.058	0.0514
Temp6 low lipid - Temp12 low lipid	-0.07216	0.0388	176.3	-1.86	0.58
Temp8 low lipid - Temp10 low lipid	-0.00696	0.0412	176	-0.169	1
Temp8 low lipid - Temp12 low lipid	0.04043	0.0414	177.3	0.976	0.9772
Temp10 low lipid - Temp12 low lipid	0.04739	0.0404	177.1	1.172	0.9388
Δ13C TDF Mixed Effects Model Comparisons:
Models:
C.mixed1: D13C ~ Diet + Temp + Diet:Temp + (Diet | Tank)
C.mixed2: D13C ~ Diet + (1 | Tank)
C.mixed3: D13C ~ Temp + (1 | Tank)
C.mixed4: D13C ~ Diet + Temp + Diet:Temp + (1 | Tank)
Δ13C TDF Mixed Effects Model ANOVA Results:
	npar	AIC	BIC	logLik	deviance	Chisq	Df	Pr(>Chisq)
C.mixed2	4	253.06	265.96	-122.53	245.06
C.mixed3	6	268.22	287.57	-128.11	256.22	0	2	1
C.mixed4	10	257.56	289.81	-118.78	237.56	18.661	4	0.0009159
C.mixed1	12	261.56	300.26	-118.78	237.56	0	2	1
Δ13C TDF Mixed Effects Model Post-Hoc Pairwise Comparisons:
contrast	estimate	SE	df	t.ratio	p.value
high lipid - low lipid	0.931	0.0694	1.95	13.422	0.006
Δ13C-LC (Lipid Corrected) TDF Mixed Effects Model Comparisons:
Models:
LC.mixed2: D13C_LC ~ Diet + (1 | Tank)
LC.mixed3: D13C_LC ~ Temp + (1 | Tank)
LC.mixed0: D13C_LC ~ Diet + Temp + Diet:Temp + (1 | Tank)
LC.mixed1: D13C_LC ~ Diet + Temp + Diet:Temp + (Diet | Tank)
Δ13C-LC (Lipid Corrected) TDF Mixed Effects Model ANOVA Results:
	npar	AIC	BIC	logLik	deviance	Chisq	Df	Pr(>Chisq)
LC.mixed2	4	-143.66	-130.75	75.827	-151.66
LC.mixed3	6	-137.42	-118.07	74.711	-149.42	0	2	1
LC.mixed0	10	-148.82	-116.56	84.41	-168.82	19.398	4	0.0006562
LC.mixed1	12	-144.82	-106.11	84.41	-168.82	0	2	1
Δ13C-LC (Lipid Corrected) TDF Mixed Effects Model Post-Hoc Pairwise Comparisons:
contrast	estimate	SE	df	t.ratio	p.value
high lipid Temp6 - low lipid Temp6	0.35027	0.0446	25	7.848	<.0001
high lipid Temp6 - high lipid Temp8	0.00379	0.0495	176.1	0.077	1
high lipid Temp6 - low lipid Temp8	0.40432	0.0478	29.6	8.462	<.0001
high lipid Temp6 - high lipid Temp10	-0.05165	0.0454	176	-1.138	0.9475
high lipid Temp6 - low lipid Temp10	0.29911	0.0466	27.5	6.412	<.0001
high lipid Temp6 - high lipid Temp12	-0.08412	0.045	176.1	-1.87	0.5734
high lipid Temp6 - low lipid Temp12	0.24825	0.0464	28.6	5.352	0.0002
low lipid Temp6 - high lipid Temp8	-0.34649	0.0478	32	-7.242	<.0001
low lipid Temp6 - low lipid Temp8	0.05405	0.0462	178	1.171	0.9391
low lipid Temp6 - high lipid Temp10	-0.40193	0.0437	23.1	-9.206	<.0001
low lipid Temp6 - low lipid Temp10	-0.05117	0.045	177.9	-1.138	0.9475
low lipid Temp6 - high lipid Temp12	-0.43439	0.0432	22.3	-10.053	<.0001
low lipid Temp6 - low lipid Temp12	-0.10202	0.0446	176.3	-2.286	0.307
high lipid Temp8 - low lipid Temp8	0.40053	0.0508	36.7	7.885	<.0001
high lipid Temp8 - high lipid Temp10	-0.05544	0.0486	176.1	-1.141	0.9467
high lipid Temp8 - low lipid Temp10	0.29532	0.0497	34.5	5.938	<.0001
high lipid Temp8 - high lipid Temp12	-0.08791	0.0482	176	-1.825	0.6041
high lipid Temp8 - low lipid Temp12	0.24446	0.0495	35.8	4.941	0.0004
low lipid Temp8 - high lipid Temp10	-0.45597	0.0469	27.7	-9.728	<.0001
low lipid Temp8 - low lipid Temp10	-0.10522	0.0474	176	-2.219	0.3457
low lipid Temp8 - high lipid Temp12	-0.48844	0.0465	26.9	-10.514	<.0001
low lipid Temp8 - low lipid Temp12	-0.15607	0.0476	177.3	-3.276	0.0272
high lipid Temp10 - low lipid Temp10	0.35076	0.0457	25.6	7.673	<.0001
high lipid Temp10 - high lipid Temp12	-0.03246	0.044	176.1	-0.738	0.9957
high lipid Temp10 - low lipid Temp12	0.29991	0.0454	26.6	6.599	<.0001
low lipid Temp10 - high lipid Temp12	-0.38322	0.0453	24.8	-8.462	<.0001
low lipid Temp10 - low lipid Temp12	-0.05085	0.0465	177.1	-1.093	0.9575
high lipid Temp12 - low lipid Temp12	0.33237	0.045	25.8	7.383	<.0001
